# Supplementary material for: Mpox Resurgence: A Multifaceted Analysis for Global Preparedness
Source: Viruses. 2024 Nov 5;16(11):1737. doi: 10.3390/v16111737 (PMC11598846; doi:10.3390/v16111737)
Supplement: Supplementary file 1 [file viruses-16-01737-s001.zip]

Archive with 1 entries (1 files):
- viruses-3274135-supplementary.pdf
